# Supplementary material for: A longitudinal analysis of PM2.5 exposure and multimorbidity clusters and accumulation among adults aged 45-85 in China
Source: PLOS Glob Public Health. 2022 Jun 29;2(6):e0000520. doi: 10.1371/journal.pgph.0000520 (PMC10021527; doi:10.1371/journal.pgph.0000520)
Supplement: S1 Data — (CSV) [file pgph.0000520.s002.csv]

year	month	city	pm25
2000	3	jixi	28.4
2000	3	weifang	49.798042
2000	3	xilinguole	20.981058
2000	3	xinyang	59.175068
2000	3	xinzhou	38.662689
2000	3	beijing	58.329781
2000	3	qiandongnan	29.708961
2000	3	lincang	27.622686
2000	3	loudi	40.576302
2000	3	chaozhou	44.613934
2000	3	huhehaote	28.695583
2000	3	jinan	58.382851
2000	3	guangan	56.997696
2000	3	pingdingshan	59.455303
2000	3	huainan	53.867325
2000	3	dalian	51.978271
2000	3	mianyang	47.035164
2000	3	siping	42.016312
2000	3	liangshan	27.146858
2000	3	yuulin	36.770874
2000	3	ningde	30.860537
2000	3	jiaozuo	58.823509
2000	3	ganzhou	32.283157
2000	3	qingdao	49.148014
2000	3	huzhou	47.502228
2000	3	xuzhou	53.610622
2000	3	weinan	48.421532
2000	3	jinzhou	61.156811
2000	3	hechi	36.663811
2000	3	ningbo	33.989067
2000	3	guangzhou	55.177006
2000	3	haidong	56.696621
2000	3	yangquan	44.160278
2000	3	yibin	66.319878
2000	3	binzhou	53.004845
2000	3	guilin	33.603485
2000	3	zhangye	52.872349
2000	3	xiangyang	59.85358
2000	3	zhoukou	53.054138
2000	3	chuxiong	23.964737
2000	3	zhangzhou	38.282982
2000	3	jiamusi	30.964968
2000	3	shaoyang	37.684635
2000	3	foshan	50.670357
2000	3	ziyang	54.496761
2000	3	chaohu	51.304626
2000	3	taizhou	47.00333
2000	3	suqian	50.590122
2000	3	zaozhuang	53.963196
2000	3	hulunbeier	30.233486
2000	3	liaocheng	54.303307
2000	3	linfen	42.402748
2000	3	nanning	39.911221
2000	3	yangzhou	49.522552
2000	3	yancheng	44.948254
2000	3	nanchang	40.503044
2000	3	luan	48.158867
2000	3	dezhou	53.082359
2000	3	qiannan	30.006947
2000	3	hanzhong	45.86655
2000	3	chongqing	66.996712
2000	3	ganzi	32.496498
2000	3	jingmen	57.027279
2000	3	chifeng	27.002674
2000	3	shangrao	31.816204
2000	3	meishan	45.331791
2000	3	yuncheng	43.75758
2000	3	suuzhou	52.987473
2000	3	chengde	31.823961
2000	3	chengdu	50.436089
2000	3	bozhou	48.890198
2000	3	yichun	45.12225
2000	3	pingliang	39.670692
2000	3	tianjin	66.767296
2000	3	anyang	55.18948
2000	3	luoyang	57.251324
2000	3	lianyungang	49.104206
2000	3	akesu	51.689087
2000	3	jiujiang	41.28912
2000	3	hangzhou	49.348404
2000	3	kunming	38.272026
2000	3	fuzhou	32.556614
2000	3	zhengzhou	63.514938
2000	3	baoji	48.057003
2000	3	shenzhen	45.362171
2000	3	changsha	45.162033
2000	3	puyang	54.296829
2000	3	jiaxing	43.488571
2000	3	daxinganling	25.158216
2000	3	jian	34.76416
2000	3	maoming	31.845209
2000	3	enshi	41.908039
2000	3	jilin	31.465841
2000	3	haerbin	33.208012
2000	3	benxi	50.581123
2000	3	suzhou	51.867752
2000	3	yiyang	45.299267
2000	3	dingxi	48.075993
2000	3	qingyuan	43.993088
2000	3	changde	47.712067
2000	3	anshan	58.491608
2000	3	zhaotong	38.274883
2000	3	shijiazhuang	56.18182
2000	3	nanchong	69.481766
2000	3	baoshan	25.037331
2000	3	huanggang	46.425472
2000	3	weihai	35.32777
2000	3	fuyang	49.831837
2000	3	jiangmen	46.463669
2000	3	neijiang	79.862114
2000	3	jingdezhen	43.103237
2000	3	cangzhou	59.950882
2000	3	lanzhou	53.747459
2000	3	yueyang	52.107334
2000	3	yulin	37.500641
2000	3	lijiang	27.089655
2000	3	linyi	52.157501
2000	3	lishui	38.310085
2000	3	shanghai	44.048855
2000	3	putian	34.455612
2000	3	baoding	56.496803
2000	3	qiqihaer	38.457798
2000	3	chaoyang	37.933929
2000	3	taiizhou	33.485527
2000	3	anqing	45.945381
2000	4	anqing	48.113476
2000	4	liaocheng	50.680984
2000	4	chifeng	28.368759
2000	4	baoshan	27.0128
2000	4	benxi	38.539215
2000	4	ganzhou	27.666958
2000	4	zaozhuang	52.004612
2000	4	nanchang	41.807209
2000	4	anyang	51.652332
2000	4	xiangyang	58.873138
2000	4	dingxi	49.66679
2000	4	enshi	38.666527
2000	4	yueyang	47.844601
2000	4	neijiang	69.145584
2000	4	chaoyang	38.391037
2000	4	nanchong	57.427906
2000	4	liangshan	29.065575
2000	4	zhangzhou	30.870382
2000	4	xilinguole	22.174358
2000	4	chongqing	60.762596
2000	4	baoding	52.560421
2000	4	pingdingshan	58.90588
2000	4	suzhou	53.428921
2000	4	jixi	27.714731
2000	4	jinzhou	56.113857
2000	4	yichun	42.863552
2000	4	foshan	37.098427
2000	4	akesu	51.526394
2000	4	taiizhou	30.282717
2000	4	tianjin	64.46003
2000	4	yuulin	39.887421
2000	4	qiannan	27.768122
2000	4	lanzhou	52.897572
2000	4	zhengzhou	61.856491
2000	4	huzhou	49.823776
2000	4	changde	45.325165
2000	4	maoming	21.780394
2000	4	puyang	51.746265
2000	4	jiaozuo	55.150513
2000	4	qingyuan	34.40992
2000	4	xinzhou	36.885914
2000	4	weinan	48.15316
2000	4	linfen	42.417168
2000	4	putian	30.817301
2000	4	ningde	25.871803
2000	4	haidong	56.93391
2000	4	yulin	29.117214
2000	4	jingdezhen	45.887615
2000	4	dalian	48.549576
2000	4	shangrao	29.675388
2000	4	huhehaote	29.139057
2000	4	shenzhen	32.535946
2000	4	hangzhou	51.306065
2000	4	anshan	45.424103
2000	4	fuzhou	29.859739
2000	4	lishui	34.409782
2000	4	yiyang	43.716778
2000	4	daxinganling	24.314745
2000	4	chengdu	57.251144
2000	4	zhaotong	37.447903
2000	4	siping	41.45903
2000	4	suqian	53.308289
2000	4	jiangmen	33.285168
2000	4	dezhou	51.891846
2000	4	suuzhou	52.733273
2000	4	bozhou	49.05468
2000	4	jiamusi	31.074806
2000	4	zhoukou	51.203751
2000	4	qiandongnan	26.72481
2000	4	luoyang	53.202026
2000	4	huainan	54.415737
2000	4	weihai	34.235626
2000	4	changsha	43.11837
2000	4	meishan	45.864487
2000	4	fuyang	50.497814
2000	4	xuzhou	53.686401
2000	4	loudi	41.521378
2000	4	binzhou	50.110542
2000	4	jian	29.678764
2000	4	yangquan	39.73811
2000	4	kunming	40.337944
2000	4	baoji	49.919369
2000	4	qingdao	46.954933
2000	4	yibin	56.4883
2000	4	guangan	52.161766
2000	4	xinyang	59.620636
2000	4	weifang	46.899151
2000	4	huanggang	49.189266
2000	4	pingliang	38.873981
2000	4	lianyungang	51.570503
2000	4	shaoyang	35.062614
2000	4	jiujiang	44.355564
2000	4	guangzhou	42.072678
2000	4	yangzhou	55.419445
2000	4	haerbin	31.903673
2000	4	hulunbeier	27.379709
2000	4	chuxiong	26.196028
2000	4	mianyang	46.45985
2000	4	chaohu	53.453979
2000	4	linyi	52.403141
2000	4	shijiazhuang	51.70591
2000	4	chaozhou	36.168797
2000	4	hanzhong	48.824932
2000	4	hechi	33.072254
2000	4	ningbo	34.516884
2000	4	cangzhou	58.541653
2000	4	beijing	59.21727
2000	4	yancheng	50.51202
2000	4	nanning	34.540642
2000	4	ganzi	27.550365
2000	4	jingmen	57.49128
2000	4	lijiang	26.22847
2000	4	ziyang	54.517982
2000	4	yuncheng	43.284294
2000	4	luan	50.190842
2000	4	guilin	32.251389
2000	4	jinan	52.259407
2000	4	lincang	28.03548
2000	4	jiaxing	46.250351
2000	4	jilin	32.361
2000	4	qiqihaer	37.886894
2000	4	taizhou	52.450882
2000	4	chengde	35.538307
2000	4	zhangye	52.192261
2000	4	shanghai	46.443035
2000	5	ningbo	37.815941
2000	5	guilin	36.001328
2000	5	jiaxing	50.33049
2000	5	linfen	43.015091
2000	5	weihai	32.952869
2000	5	cangzhou	62.333145
2000	5	anqing	51.944542
2000	5	anshan	47.262794
2000	5	fuzhou	30.084293
2000	5	qingyuan	38.871841
2000	5	qingdao	47.930466
2000	5	enshi	37.306763
2000	5	suuzhou	53.782967
2000	5	suzhou	53.373253
2000	5	haidong	44.348785
2000	5	zhangzhou	32.613091
2000	5	mianyang	51.85746
2000	5	siping	45.776306
2000	5	zhoukou	51.488434
2000	5	shangrao	38.584068
2000	5	xiangyang	56.578953
2000	5	yuulin	34.665775
2000	5	yuncheng	41.274929
2000	5	yulin	28.376665
2000	5	luan	50.901009
2000	5	chaozhou	36.467953
2000	5	yangquan	40.562313
2000	5	pingdingshan	57.367954
2000	5	yangzhou	54.94902
2000	5	nanchang	47.373749
2000	5	huanggang	50.437363
2000	5	foshan	36.751724
2000	5	kunming	32.371319
2000	5	jinan	57.706242
2000	5	taizhou	52.628525
2000	5	benxi	42.696568
2000	5	lishui	39.876114
2000	5	jiujiang	47.72747
2000	5	lianyungang	48.951408
2000	5	dalian	42.812263
2000	5	daxinganling	28.623837
2000	5	guangan	53.94569
2000	5	chongqing	63.739555
2000	5	nanning	29.595333
2000	5	hechi	31.454037
2000	5	chuxiong	21.112455
2000	5	jixi	29.139727
2000	5	akesu	48.14249
2000	5	hulunbeier	30.689785
2000	5	zhengzhou	64.480194
2000	5	binzhou	52.30764
2000	5	jingdezhen	52.244061
2000	5	weinan	43.870483
2000	5	jian	37.872883
2000	5	shanghai	47.587791
2000	5	zhaotong	35.456669
2000	5	putian	30.93457
2000	5	jiaozuo	55.905949
2000	5	pingliang	33.66711
2000	5	weifang	48.182995
2000	5	baoshan	22.824387
2000	5	xinyang	57.500145
2000	5	puyang	55.728634
2000	5	xilinguole	24.546959
2000	5	shenzhen	29.350798
2000	5	linyi	50.806519
2000	5	qiqihaer	37.697376
2000	5	ganzhou	34.333714
2000	5	chengdu	64.103943
2000	5	huainan	55.842003
2000	5	hangzhou	57.078686
2000	5	haerbin	33.997295
2000	5	zhangye	43.051369
2000	5	jilin	32.076347
2000	5	yueyang	49.87043
2000	5	tianjin	65.118057
2000	5	neijiang	75.64827
2000	5	taiizhou	32.871914
2000	5	yancheng	47.291176
2000	5	changsha	51.294453
2000	5	guangzhou	42.235275
2000	5	chaoyang	36.733757
2000	5	baoji	42.900715
2000	5	yiyang	49.748177
2000	5	beijing	59.910347
2000	5	dezhou	56.529472
2000	5	jinzhou	50.50589
2000	5	bozhou	49.037811
2000	5	yibin	59.188808
2000	5	jingmen	55.878387
2000	5	lijiang	24.69346
2000	5	nanchong	63.719456
2000	5	anyang	56.47319
2000	5	jiangmen	32.0966
2000	5	huzhou	54.829735
2000	5	suqian	51.800629
2000	5	chaohu	55.769901
2000	5	jiamusi	31.433489
2000	5	chengde	33.415428
2000	5	lincang	22.481089
2000	5	shaoyang	42.812572
2000	5	chifeng	29.906519
2000	5	changde	47.852356
2000	5	qiandongnan	30.478991
2000	5	zaozhuang	52.955341
2000	5	xinzhou	36.768566
2000	5	shijiazhuang	62.47488
2000	5	huhehaote	26.764215
2000	5	meishan	53.196945
2000	5	dingxi	39.784786
2000	5	liaocheng	55.109028
2000	5	hanzhong	48.049587
2000	5	ziyang	62.209042
2000	5	ganzi	26.881924
2000	5	lanzhou	45.63274
2000	5	loudi	47.119724
2000	5	baoding	53.426243
2000	5	liangshan	26.822701
2000	5	yichun	48.542244
2000	5	qiannan	28.969774
2000	5	luoyang	54.058861
2000	5	maoming	19.189016
2000	5	fuyang	56.086533
2000	5	xuzhou	54.6203
2000	5	ningde	26.942749
2000	6	liaocheng	53.185654
2000	6	nanchang	26.861881
2000	6	dalian	38.922222
2000	6	loudi	32.41909
2000	6	xuzhou	46.471138
2000	6	xiangyang	44.634449
2000	6	shangrao	21.351797
2000	6	beijing	60.48938
2000	6	suqian	42.589821
2000	6	siping	39.777695
2000	6	huanggang	34.141964
2000	6	suzhou	38.824615
2000	6	baoding	58.695892
2000	6	ganzi	29.301109
2000	6	ningde	18.713377
2000	6	jingmen	39.96397
2000	6	lincang	17.661112
2000	6	jiangmen	21.602608
2000	6	qiandongnan	21.579201
2000	6	guangan	36.608624
2000	6	ningbo	28.325386
2000	6	luoyang	48.199284
2000	6	maoming	17.870138
2000	6	nanning	25.16827
2000	6	ziyang	37.7733
2000	6	hanzhong	33.54388
2000	6	akesu	42.223328
2000	6	haidong	37.653763
2000	6	xinzhou	37.360252
2000	6	weifang	44.829643
2000	6	chifeng	28.80653
2000	6	yangquan	40.234997
2000	6	weinan	37.318859
2000	6	hulunbeier	31.675205
2000	6	yichun	31.668619
2000	6	yiyang	30.308336
2000	6	xilinguole	21.074181
2000	6	yulin	23.960888
2000	6	guangzhou	28.376177
2000	6	yuulin	30.0214
2000	6	huhehaote	26.061405
2000	6	zaozhuang	44.000931
2000	6	xinyang	43.571907
2000	6	shanghai	35.127499
2000	6	chaozhou	24.335138
2000	6	yancheng	36.399876
2000	6	zhaotong	27.563934
2000	6	qiqihaer	40.385803
2000	6	baoshan	17.640511
2000	6	suuzhou	42.513702
2000	6	changde	33.634666
2000	6	weihai	28.473785
2000	6	foshan	24.65583
2000	6	qingyuan	28.652386
2000	6	meishan	33.628792
2000	6	luan	36.708153
2000	6	yueyang	32.115356
2000	6	fuzhou	21.881283
2000	6	binzhou	48.06144
2000	6	huzhou	39.147392
2000	6	jiaozuo	50.773567
2000	6	jingdezhen	26.309151
2000	6	neijiang	50.201027
2000	6	yuncheng	36.92519
2000	6	lijiang	25.882917
2000	6	jinan	53.942772
2000	6	zhangzhou	20.727686
2000	6	zhengzhou	59.613743
2000	6	chaohu	40.087093
2000	6	jian	24.130684
2000	6	dingxi	31.718836
2000	6	lishui	23.8869
2000	6	chengde	32.938995
2000	6	pingdingshan	51.897827
2000	6	shenzhen	18.888571
2000	6	taizhou	38.922237
2000	6	pingliang	27.786966
2000	6	anqing	33.249451
2000	6	jiujiang	28.505199
2000	6	bozhou	43.458519
2000	6	zhoukou	43.779781
2000	6	linyi	43.045181
2000	6	hangzhou	41.036354
2000	6	baoji	36.913807
2000	6	changsha	31.49493
2000	6	anyang	54.71627
2000	6	enshi	26.571815
2000	6	benxi	39.627747
2000	6	qiannan	23.050985
2000	6	chaoyang	37.374126
2000	6	jixi	29.974665
2000	6	chuxiong	18.682014
2000	6	anshan	47.361778
2000	6	lianyungang	38.222305
2000	6	linfen	39.209911
2000	6	fuyang	41.498905
2000	6	qingdao	42.473316
2000	6	puyang	54.027008
2000	6	ganzhou	24.299221
2000	6	huainan	42.456573
2000	6	cangzhou	60.602562
2000	6	yangzhou	42.44479
2000	6	zhangye	33.722904
2000	6	mianyang	30.922827
2000	6	taiizhou	22.387712
2000	6	liangshan	20.965778
2000	6	kunming	22.764303
2000	6	jiamusi	29.029902
2000	6	yibin	42.367039
2000	6	jinzhou	53.530678
2000	6	hechi	25.07819
2000	6	chongqing	45.356903
2000	6	shijiazhuang	58.596531
2000	6	dezhou	54.894295
2000	6	jiaxing	35.863251
2000	6	putian	19.801476
2000	6	daxinganling	34.95792
2000	6	nanchong	41.007736
2000	6	lanzhou	33.106781
2000	6	chengdu	39.370872
2000	6	guilin	26.456194
2000	6	jilin	31.94273
2000	6	haerbin	32.296745
2000	6	shaoyang	32.233875
2000	6	tianjin	66.839722
2000	7	zhengzhou	52.568913
2000	7	shenzhen	21.817532
2000	7	zhaotong	26.696762
2000	7	pingdingshan	43.584854
2000	7	fuyang	36.123436
2000	7	huhehaote	22.782093
2000	7	hanzhong	30.484827
2000	7	jiamusi	24.141397
2000	7	jiangmen	22.316753
2000	7	jixi	29.471535
2000	7	shijiazhuang	52.024406
2000	7	zhangye	37.770863
2000	7	chaozhou	28.203764
2000	7	puyang	45.989067
2000	7	bozhou	34.136635
2000	7	baoding	47.742432
2000	7	jilin	25.982443
2000	7	chifeng	26.800678
2000	7	jingmen	34.416912
2000	7	benxi	29.008131
2000	7	chaoyang	33.981842
2000	7	xilinguole	20.187187
2000	7	pingliang	31.112532
2000	7	luoyang	43.034897
2000	7	weifang	32.605221
2000	7	weihai	23.923159
2000	7	huzhou	33.039585
2000	7	taizhou	31.962158
2000	7	huanggang	33.293877
2000	7	qiandongnan	22.492805
2000	7	liangshan	20.565737
2000	7	nanchang	27.963896
2000	7	yuncheng	31.337753
2000	7	jingdezhen	28.348131
2000	7	yangzhou	34.156231
2000	7	lishui	23.242762
2000	7	lincang	17.835142
2000	7	siping	32.897099
2000	7	kunming	23.302557
2000	7	yiyang	30.486332
2000	7	jinzhou	42.974625
2000	7	dalian	31.0089
2000	7	ganzhou	26.161058
2000	7	maoming	16.561794
2000	7	fuzhou	20.651089
2000	7	foshan	26.516087
2000	7	linfen	32.584446
2000	7	liaocheng	44.060932
2000	7	jiaozuo	41.762264
2000	7	suzhou	33.276386
2000	7	chuxiong	19.608032
2000	7	xiangyang	35.931774
2000	7	shanghai	30.953665
2000	7	yulin	23.00391
2000	7	qiqihaer	30.038628
2000	7	enshi	24.990089
2000	7	neijiang	44.547546
2000	7	xinzhou	31.251427
2000	7	ningbo	24.936132
2000	7	linyi	34.351177
2000	7	jian	26.061525
2000	7	beijing	52.238617
2000	7	shangrao	22.422497
2000	7	zaozhuang	35.608749
2000	7	guangzhou	31.145313
2000	7	jinan	44.863693
2000	7	shaoyang	30.061068
2000	7	jiujiang	28.518723
2000	7	yancheng	30.889063
2000	7	yichun	29.636284
2000	7	ganzi	30.119505
2000	7	chengde	31.055422
2000	7	lijiang	26.202625
2000	7	lanzhou	32.456764
2000	7	luan	31.542458
2000	7	haidong	37.015205
2000	7	hulunbeier	23.00841
2000	7	suuzhou	34.611202
2000	7	changde	31.391371
2000	7	dezhou	48.508385
2000	7	haerbin	26.696175
2000	7	nanning	24.453876
2000	7	nanchong	34.001755
2000	7	huainan	35.286766
2000	7	yangquan	34.566383
2000	7	loudi	31.948624
2000	7	akesu	41.605202
2000	7	mianyang	32.021523
2000	7	anyang	46.782166
2000	7	ziyang	34.946678
2000	7	daxinganling	25.665323
2000	7	putian	20.817533
2000	7	ningde	17.227951
2000	7	tianjin	58.316124
2000	7	hechi	27.127855
2000	7	chongqing	39.758385
2000	7	qingdao	33.293812
2000	7	xinyang	36.364761
2000	7	yueyang	31.956205
2000	7	changsha	31.061371
2000	7	baoshan	18.057325
2000	7	taiizhou	19.796223
2000	7	suqian	33.582748
2000	7	qingyuan	30.033821
2000	7	binzhou	39.186554
2000	7	yibin	39.093803
2000	7	anqing	29.644562
2000	7	chengdu	40.10088
2000	7	hangzhou	35.506355
2000	7	qiannan	23.682659
2000	7	guilin	26.812887
2000	7	cangzhou	51.204529
2000	7	baoji	36.32309
2000	7	guangan	32.686768
2000	7	meishan	36.256748
2000	7	dingxi	32.483086
2000	7	xuzhou	35.112129
2000	7	anshan	33.382294
2000	7	weinan	33.55061
2000	7	zhangzhou	22.417034
2000	7	lianyungang	32.16293
2000	7	chaohu	34.0783
2000	7	yuulin	26.899611
2000	7	zhoukou	36.99707
2000	7	jiaxing	30.743805
2000	8	xilinguole	19.230713
2000	8	xinyang	38.317818
2000	8	qingyuan	30.605156
2000	8	weihai	17.617695
2000	8	jiaozuo	44.92128
2000	8	shangrao	21.077278
2000	8	yiyang	31.915573
2000	8	guangzhou	31.455927
2000	8	nanchang	26.090748
2000	8	ziyang	37.107296
2000	8	ningde	14.881838
2000	8	suqian	27.046562
2000	8	lanzhou	34.824852
2000	8	qiannan	24.231764
2000	8	xuzhou	31.723415
2000	8	zhangye	31.064129
2000	8	mianyang	31.240133
2000	8	jinzhou	39.242531
2000	8	akesu	39.573788
2000	8	luan	29.352123
2000	8	hulunbeier	21.94072
2000	8	zhangzhou	19.446218
2000	8	pingliang	28.791252
2000	8	maoming	16.438911
2000	8	ganzi	29.378376
2000	8	jixi	28.00329
2000	8	baoshan	17.92584
2000	8	haerbin	22.167318
2000	8	benxi	28.59717
2000	8	chuxiong	18.997019
2000	8	jilin	21.074577
2000	8	chaoyang	29.248877
2000	8	lianyungang	24.736216
2000	8	changsha	32.103302
2000	8	qiandongnan	22.774391
2000	8	hanzhong	31.026131
2000	8	lincang	17.098042
2000	8	anqing	26.833496
2000	8	yibin	40.452915
2000	8	liaocheng	39.220715
2000	8	dezhou	42.653885
2000	8	jiujiang	30.992336
2000	8	huzhou	30.612183
2000	8	yuncheng	34.400158
2000	8	baoji	37.80761
2000	8	daxinganling	20.698866
2000	8	yueyang	32.966476
2000	8	yulin	23.59903
2000	8	chaozhou	25.647564
2000	8	jingdezhen	27.739037
2000	8	loudi	32.391872
2000	8	bozhou	31.430653
2000	8	luoyang	46.9631
2000	8	puyang	43.224083
2000	8	lijiang	26.26433
2000	8	jiangmen	21.809319
2000	8	linyi	28.172657
2000	8	enshi	26.895102
2000	8	fuyang	33.456894
2000	8	zhaotong	25.389093
2000	8	yancheng	23.986063
2000	8	suuzhou	30.178286
2000	8	yangzhou	29.893555
2000	8	zhoukou	36.912506
2000	8	jian	22.918659
2000	8	chaohu	31.056421
2000	8	guangan	33.803349
2000	8	qingdao	23.368172
2000	8	foshan	26.376646
2000	8	chengde	31.658789
2000	8	yangquan	36.799614
2000	8	xinzhou	33.939922
2000	8	guilin	26.897825
2000	8	yichun	30.153423
2000	8	changde	34.306297
2000	8	dingxi	32.129234
2000	8	qiqihaer	26.821392
2000	8	zaozhuang	30.04077
2000	8	weifang	27.379068
2000	8	shanghai	29.052073
2000	8	zhengzhou	53.673943
2000	8	jinan	37.882053
2000	8	haidong	38.446899
2000	8	shenzhen	20.877331
2000	8	shijiazhuang	54.829464
2000	8	liangshan	19.49984
2000	8	huhehaote	23.418369
2000	8	weinan	37.134594
2000	8	fuzhou	18.762276
2000	8	chifeng	25.590038
2000	8	chengdu	40.174259
2000	8	chongqing	40.950634
2000	8	jiamusi	21.708586
2000	8	huainan	31.57803
2000	8	jingmen	36.014881
2000	8	taiizhou	17.934879
2000	8	nanning	26.337784
2000	8	yuulin	27.877743
2000	8	ganzhou	23.599981
2000	8	putian	18.660875
2000	8	xiangyang	40.046959
2000	8	shaoyang	30.019943
2000	8	siping	26.704882
2000	8	tianjin	58.525799
2000	8	jiaxing	28.229256
2000	8	dalian	27.137173
2000	8	lishui	22.133078
2000	8	anshan	32.321262
2000	8	pingdingshan	48.565674
2000	8	suzhou	30.854786
2000	8	anyang	44.351994
2000	8	baoding	53.363174
2000	8	meishan	35.400639
2000	8	beijing	56.685268
2000	8	binzhou	32.999332
2000	8	nanchong	37.307724
2000	8	hangzhou	33.451302
2000	8	cangzhou	48.404575
2000	8	neijiang	45.932621
2000	8	taizhou	27.806454
2000	8	huanggang	31.990364
2000	8	linfen	36.171543
2000	8	hechi	25.336988
2000	8	kunming	23.007681
2000	8	ningbo	23.022964
2000	9	chaozhou	35.743809
2000	9	foshan	37.131893
2000	9	daxinganling	19.571476
2000	9	zaozhuang	38.702465
2000	9	zhengzhou	57.94252
2000	9	lijiang	25.757818
2000	9	putian	27.852833
2000	9	beijing	53.81287
2000	9	shanghai	29.775928
2000	9	qiandongnan	31.14109
2000	9	cangzhou	51.016609
2000	9	linyi	36.664272
2000	9	jilin	21.463305
2000	9	luoyang	46.585808
2000	9	binzhou	43.18026
2000	9	taiizhou	21.45244
2000	9	baoshan	17.181002
2000	9	ziyang	43.706818
2000	9	jiangmen	33.994442
2000	9	ningbo	26.199415
2000	9	jiamusi	20.203409
2000	9	chifeng	26.602575
2000	9	shaoyang	41.923515
2000	9	siping	27.361498
2000	9	shenzhen	32.915123
2000	9	suzhou	33.808968
2000	9	changde	40.871452
2000	9	yueyang	39.211445
2000	9	lincang	18.714844
2000	9	qiannan	28.635868
2000	9	jixi	20.726229
2000	9	kunming	28.385529
2000	9	guangzhou	40.496628
2000	9	jinzhou	34.229748
2000	9	yangquan	35.284252
2000	9	weihai	20.507467
2000	9	tianjin	59.415833
2000	9	shangrao	29.2157
2000	9	fuyang	38.639149
2000	9	nanchong	45.778206
2000	9	taizhou	31.916805
2000	9	suqian	35.356026
2000	9	dezhou	50.40741
2000	9	huzhou	36.459259
2000	9	anshan	32.768837
2000	9	haerbin	22.671446
2000	9	loudi	43.029606
2000	9	benxi	28.876368
2000	9	jiaxing	31.72094
2000	9	huanggang	36.861523
2000	9	puyang	52.578323
2000	9	yuncheng	35.729229
2000	9	jian	34.974335
2000	9	qingyuan	37.125832
2000	9	meishan	38.610027
2000	9	bozhou	38.517082
2000	9	xilinguole	17.266506
2000	9	yibin	48.716446
2000	9	ganzi	30.364243
2000	9	yichun	45.300518
2000	9	qiqihaer	26.380527
2000	9	suuzhou	36.729378
2000	9	linfen	39.156082
2000	9	baoji	38.397442
2000	9	huainan	36.743671
2000	9	hulunbeier	21.367878
2000	9	neijiang	56.954769
2000	9	liangshan	25.887974
2000	9	weinan	36.771381
2000	9	chongqing	50.821732
2000	9	baoding	50.995853
2000	9	lianyungang	30.12606
2000	9	enshi	31.649662
2000	9	dalian	29.854998
2000	9	yancheng	27.995472
2000	9	chengde	27.285133
2000	9	chaohu	36.434456
2000	9	pingliang	29.462891
2000	9	hangzhou	39.535694
2000	9	jinan	47.685688
2000	9	zhoukou	42.961819
2000	9	jiujiang	35.669552
2000	9	xiangyang	42.208572
2000	9	haidong	35.773659
2000	9	jingdezhen	34.829014
2000	9	xinzhou	31.906944
2000	9	zhaotong	29.966249
2000	9	chengdu	46.050762
2000	9	guangan	41.009144
2000	9	pingdingshan	47.753242
2000	9	qingdao	29.458755
2000	9	akesu	26.831829
2000	9	luan	33.886864
2000	9	liaocheng	49.763618
2000	9	anqing	32.33025
2000	9	jingmen	41.403996
2000	9	yulin	31.990952
2000	9	chuxiong	21.074036
2000	9	fuzhou	24.52548
2000	9	jiaozuo	51.842274
2000	9	xuzhou	39.310314
2000	9	ningde	20.762026
2000	9	zhangzhou	32.492035
2000	9	yuulin	26.497526
2000	9	ganzhou	33.849915
2000	9	weifang	37.234406
2000	9	mianyang	34.939583
2000	9	zhangye	26.853109
2000	9	lanzhou	37.507023
2000	9	yangzhou	33.968502
2000	9	anyang	51.023594
2000	9	huhehaote	21.986834
2000	9	hanzhong	31.877405
2000	9	shijiazhuang	53.117779
2000	9	maoming	23.914598
2000	9	yiyang	39.724438
2000	9	nanchang	35.436951
2000	9	changsha	42.878422
2000	9	lishui	30.256977
2000	9	nanning	31.142466
2000	9	xinyang	41.043518
2000	9	chaoyang	28.305721
2000	9	guilin	36.555153
2000	9	hechi	30.628065
2000	9	dingxi	30.219528
2000	10	chengdu	47.388077
2000	10	huainan	38.475433
2000	10	chaohu	38.73896
2000	10	anyang	54.215294
2000	10	yancheng	29.30364
2000	10	xilinguole	21.892212
2000	10	hanzhong	33.55349
2000	10	puyang	52.006805
2000	10	baoshan	16.729008
2000	10	guilin	28.888083
2000	10	bozhou	41.143921
2000	10	nanning	27.220415
2000	10	linfen	40.762295
2000	10	siping	32.385101
2000	10	jiamusi	23.476997
2000	10	xinzhou	36.660969
2000	10	qiqihaer	33.770226
2000	10	meishan	37.588066
2000	10	yiyang	35.180645
2000	10	zhaotong	28.148659
2000	10	huzhou	36.472527
2000	10	changsha	37.93132
2000	10	linyi	38.755447
2000	10	jinzhou	39.009415
2000	10	weifang	37.686401
2000	10	jixi	22.513735
2000	10	zhengzhou	59.668465
2000	10	shanghai	30.528505
2000	10	jiujiang	36.783089
2000	10	kunming	27.992884
2000	10	ganzhou	27.161919
2000	10	qiannan	25.073631
2000	10	haidong	42.198105
2000	10	dingxi	33.898224
2000	10	dalian	30.220167
2000	10	mianyang	37.986984
2000	10	guangan	38.353462
2000	10	suuzhou	39.208866
2000	10	lishui	29.682011
2000	10	zhoukou	46.099846
2000	10	qingyuan	29.448284
2000	10	weihai	23.684359
2000	10	fuyang	39.907352
2000	10	xiangyang	46.690536
2000	10	jian	28.797934
2000	10	suzhou	34.01152
2000	10	luoyang	56.211121
2000	10	shangrao	26.061184
2000	10	xuzhou	43.156124
2000	10	baoji	44.229248
2000	10	yangquan	41.231163
2000	10	pingdingshan	52.593044
2000	10	hechi	25.915913
2000	10	suqian	37.101227
2000	10	weinan	42.125706
2000	10	yueyang	36.163822
2000	10	zhangzhou	26.726774
2000	10	anshan	38.479557
2000	10	chaoyang	27.936287
2000	10	ningbo	25.25733
2000	10	foshan	29.575254
2000	10	shaoyang	33.511978
2000	10	daxinganling	21.802814
2000	10	tianjin	56.392624
2000	10	jingmen	41.468105
2000	10	lanzhou	41.149673
2000	10	nanchang	31.837137
2000	10	pingliang	37.691666
2000	10	liaocheng	49.478493
2000	10	changde	38.086796
2000	10	nanchong	44.439796
2000	10	baoding	58.118656
2000	10	chuxiong	21.775982
2000	10	jiangmen	26.982098
2000	10	putian	26.298681
2000	10	zhangye	32.067524
2000	10	ganzi	31.382097
2000	10	huhehaote	26.63109
2000	10	qiandongnan	24.967121
2000	10	guangzhou	33.460026
2000	10	hangzhou	39.958168
2000	10	shenzhen	27.817682
2000	10	lianyungang	31.316412
2000	10	chaozhou	31.457861
2000	10	cangzhou	48.876877
2000	10	anqing	32.188419
2000	10	enshi	30.358215
2000	10	haerbin	27.650549
2000	10	yuulin	31.053162
2000	10	loudi	36.410004
2000	10	benxi	34.895199
2000	10	binzhou	44.360683
2000	10	jiaozuo	55.801067
2000	10	xinyang	44.583927
2000	10	yibin	50.390652
2000	10	yangzhou	35.307495
2000	10	yuncheng	39.059471
2000	10	luan	35.686493
2000	10	chifeng	26.504059
2000	10	chongqing	45.990814
2000	10	lijiang	25.045696
2000	10	dezhou	49.714848
2000	10	beijing	55.271008
2000	10	taiizhou	21.501667
2000	10	jilin	26.821102
2000	10	maoming	20.260445
2000	10	huanggang	36.340385
2000	10	fuzhou	22.175316
2000	10	yulin	27.002918
2000	10	lincang	18.267693
2000	10	shijiazhuang	58.743805
2000	10	jiaxing	31.919607
2000	10	ziyang	42.915264
2000	10	akesu	32.530083
2000	10	chengde	30.36179
2000	10	jingdezhen	31.248377
2000	10	taizhou	32.440205
2000	10	liangshan	25.139481
2000	10	neijiang	57.927013
2000	10	ningde	18.129108
2000	10	zaozhuang	39.610657
2000	10	jinan	50.54372
2000	10	qingdao	33.010635
2000	10	yichun	39.221359
2000	10	hulunbeier	22.702026
2000	11	hulunbeier	28.256828
2000	11	guilin	38.266697
2000	11	beijing	82.484566
2000	11	jiujiang	38.010548
2000	11	changsha	53.55706
2000	11	yiyang	49.729485
2000	11	hechi	36.042591
2000	11	zhengzhou	78.675735
2000	11	loudi	51.601524
2000	11	huzhou	43.759182
2000	11	qiandongnan	35.676102
2000	11	suuzhou	53.134396
2000	11	yangquan	59.637943
2000	11	nanning	40.090225
2000	11	chengdu	67.844849
2000	11	ningde	17.226273
2000	11	jixi	30.129686
2000	11	zhangzhou	28.320513
2000	11	anqing	37.51767
2000	11	jiangmen	38.609119
2000	11	shijiazhuang	89.45649
2000	11	suqian	51.126732
2000	11	yancheng	38.665459
2000	11	chaohu	50.216694
2000	11	qingyuan	38.158588
2000	11	putian	24.494198
2000	11	nanchong	76.757744
2000	11	lishui	34.97337
2000	11	anshan	64.188293
2000	11	xiangyang	60.977459
2000	11	linfen	56.724842
2000	11	kunming	33.693127
2000	11	fuzhou	19.862747
2000	11	weinan	53.17923
2000	11	jiaozuo	72.776085
2000	11	huanggang	44.41217
2000	11	yuulin	41.896477
2000	11	tianjin	90.066147
2000	11	xilinguole	25.220375
2000	11	siping	51.934853
2000	11	nanchang	37.893986
2000	11	huhehaote	44.426178
2000	11	xinyang	60.152084
2000	11	chaoyang	41.928097
2000	11	dalian	55.387077
2000	11	lianyungang	43.382084
2000	11	akesu	35.825497
2000	11	chaozhou	35.357559
2000	11	zhoukou	58.844318
2000	11	jingmen	56.747803
2000	11	weifang	53.340801
2000	11	enshi	50.336655
2000	11	shenzhen	36.97089
2000	11	jinzhou	67.73455
2000	11	haerbin	42.571838
2000	11	xinzhou	59.374527
2000	11	jilin	40.835171
2000	11	luoyang	71.120682
2000	11	hanzhong	50.089878
2000	11	qiqihaer	39.534252
2000	11	yuncheng	55.152206
2000	11	shanghai	35.617477
2000	11	taizhou	42.127758
2000	11	suzhou	39.797287
2000	11	qiannan	33.30072
2000	11	yulin	36.320518
2000	11	cangzhou	71.634445
2000	11	guangan	64.63559
2000	11	puyang	69.671257
2000	11	ganzhou	33.505669
2000	11	maoming	30.284161
2000	11	mianyang	56.320747
2000	11	lijiang	27.032362
2000	11	shaoyang	45.214722
2000	11	jian	35.439793
2000	11	jiamusi	32.010849
2000	11	luan	43.678192
2000	11	benxi	57.022388
2000	11	fuyang	50.338432
2000	11	linyi	53.379536
2000	11	foshan	40.445694
2000	11	changde	55.422527
2000	11	xuzhou	60.893909
2000	11	haidong	53.294163
2000	11	chengde	43.144653
2000	11	baoshan	19.678759
2000	11	jingdezhen	37.457756
2000	11	qingdao	46.438927
2000	11	guangzhou	44.390938
2000	11	dingxi	45.677616
2000	11	meishan	45.516354
2000	11	daxinganling	27.642666
2000	11	chongqing	76.845123
2000	11	liaocheng	66.501816
2000	11	chifeng	31.774328
2000	11	chuxiong	26.253683
2000	11	yueyang	52.607792
2000	11	ganzi	37.08902
2000	11	zhangye	37.695667
2000	11	anyang	71.313248
2000	11	pingdingshan	68.453972
2000	11	baoji	55.787811
2000	11	yibin	69.865143
2000	11	ziyang	58.325363
2000	11	weihai	31.688162
2000	11	zhaotong	35.982086
2000	11	baoding	86.610977
2000	11	shangrao	26.935469
2000	11	yichun	44.12915
2000	11	taiizhou	22.510704
2000	11	zaozhuang	54.519272
2000	11	hangzhou	46.834595
2000	11	bozhou	53.951859
2000	11	yangzhou	47.979668
2000	11	ningbo	25.97963
2000	11	dezhou	68.31881
2000	11	pingliang	42.498001
2000	11	jiaxing	36.501091
2000	11	binzhou	59.83659
2000	11	lincang	22.296833
2000	11	huainan	51.171608
2000	11	lanzhou	61.593563
2000	11	liangshan	26.869732
2000	11	neijiang	84.778969
2000	11	jinan	65.845001
2000	12	guangan	96.16127
2000	12	changsha	71.402473
2000	12	yueyang	72.646477
2000	12	fuyang	66.340919
2000	12	foshan	46.970806
2000	12	qingyuan	46.401073
2000	12	hechi	42.245949
2000	12	lijiang	25.329517
2000	12	huanggang	64.711823
2000	12	loudi	59.919037
2000	12	zhangye	51.653049
2000	12	suqian	56.033707
2000	12	baoshan	23.998268
2000	12	yibin	95.217934
2000	12	qingdao	57.611919
2000	12	xuzhou	69.138443
2000	12	mianyang	93.411171
2000	12	huzhou	54.028282
2000	12	taizhou	51.857956
2000	12	jinzhou	74.967667
2000	12	suuzhou	63.253773
2000	12	dingxi	56.008938
2000	12	weifang	59.975357
2000	12	jinan	70.778488
2000	12	ningde	28.299286
2000	12	pingliang	48.243244
2000	12	xinyang	90.4198
2000	12	jiaozuo	92.5411
2000	12	zhengzhou	101.01872
2000	12	lanzhou	72.448341
2000	12	qiannan	35.548935
2000	12	kunming	34.831871
2000	12	dezhou	81.685318
2000	12	nanning	45.822155
2000	12	anqing	55.1548
2000	12	yangquan	71.865059
2000	12	xiangyang	98.200798
2000	12	pingdingshan	98.486374
2000	12	shijiazhuang	97.294579
2000	12	zaozhuang	63.23045
2000	12	zhoukou	81.309952
2000	12	hulunbeier	32.839649
2000	12	haerbin	57.908039
2000	12	zhangzhou	35.413292
2000	12	weihai	34.280811
2000	12	shenzhen	43.714298
2000	12	taiizhou	31.047293
2000	12	beijing	79.490898
2000	12	hanzhong	61.740768
2000	12	jixi	37.02142
2000	12	luoyang	93.16185
2000	12	chuxiong	24.143761
2000	12	yangzhou	58.468414
2000	12	shangrao	35.511192
2000	12	qiandongnan	31.387722
2000	12	liangshan	26.627972
2000	12	siping	47.814754
2000	12	lianyungang	50.605049
2000	12	cangzhou	81.786568
2000	12	chaohu	63.050758
2000	12	chengdu	98.094048
2000	12	nanchang	51.040558
2000	12	lincang	27.942102
2000	12	xilinguole	26.438366
2000	12	luan	63.718872
2000	12	nanchong	124.45134
2000	12	ganzi	29.821714
2000	12	suzhou	54.184101
2000	12	chifeng	36.34639
2000	12	akesu	27.362072
2000	12	ningbo	36.195545
2000	12	guangzhou	48.491383
2000	12	chaoyang	51.525105
2000	12	huhehaote	65.487984
2000	12	yuncheng	90.154694
2000	12	jingdezhen	48.290676
2000	12	xinzhou	65.231483
2000	12	neijiang	120.69035
2000	12	hangzhou	58.581486
2000	12	guilin	47.531601
2000	12	jingmen	92.193283
2000	12	maoming	37.483814
2000	12	zhaotong	44.179527
2000	12	ganzhou	39.401619
2000	12	haidong	61.923271
2000	12	baoji	89.747055
2000	12	jiamusi	34.833179
2000	12	shanghai	49.162281
2000	12	meishan	59.195335
2000	12	lishui	46.870132
2000	12	linyi	62.093506
2000	12	shaoyang	62.604843
2000	12	huainan	64.462524
2000	12	yiyang	67.155823
2000	12	tianjin	94.979515
2000	12	chengde	46.454502
2000	12	chaozhou	44.072937
2000	12	jiangmen	45.101967
2000	12	qiqihaer	36.378548
2000	12	changde	78.008232
2000	12	binzhou	64.882057
2000	12	jilin	64.424263
2000	12	weinan	74.389282
2000	12	jian	42.511425
2000	12	baoding	92.876083
2000	12	jiujiang	51.445297
2000	12	yulin	45.162361
2000	12	yuulin	47.818974
2000	12	enshi	77.580338
2000	12	liaocheng	77.063522
2000	12	yancheng	47.497929
2000	12	dalian	59.456902
2000	12	yichun	63.739803
2000	12	anyang	89.308678
2000	12	puyang	85.115829
2000	12	linfen	73.701607
2000	12	putian	29.551514
2000	12	chongqing	106.03687
2000	12	anshan	73.309982
2000	12	bozhou	70.621513
2000	12	jiaxing	48.796509
2000	12	daxinganling	35.880341
2000	12	ziyang	75.922913
2000	12	fuzhou	27.986425
2000	12	benxi	64.306282
2001	1	huainan	60.661007
2001	1	weihai	37.319237
2001	1	nanchang	46.443146
2001	1	baoji	84.104294
2001	1	nanchong	103.9461
2001	1	lanzhou	66.353668
2001	1	linfen	70.427254
2001	1	zaozhuang	68.88842
2001	1	qiqihaer	37.194679
2001	1	zhaotong	39.981365
2001	1	qingdao	56.535831
2001	1	zhengzhou	116.9731
2001	1	jiangmen	44.243225
2001	1	luan	54.366837
2001	1	loudi	52.718124
2001	1	zhoukou	90.101746
2001	1	bozhou	94.138
2001	1	putian	30.380016
2001	1	lishui	40.573936
2001	1	ganzi	29.397928
2001	1	binzhou	63.375828
2001	1	jixi	31.377455
2001	1	lijiang	23.29653
2001	1	pingdingshan	95.163887
2001	1	guilin	36.21825
2001	1	jingdezhen	44.06451
2001	1	luoyang	112.4236
2001	1	puyang	87.107803
2001	1	ganzhou	32.158497
2001	1	lianyungang	53.658398
2001	1	guangzhou	49.034653
2001	1	shaoyang	52.108196
2001	1	hangzhou	55.586292
2001	1	qiannan	30.289141
2001	1	shanghai	48.811249
2001	1	suqian	59.221294
2001	1	anqing	45.975311
2001	1	kunming	36.295647
2001	1	foshan	47.620552
2001	1	taiizhou	31.013725
2001	1	baoshan	25.333731
2001	1	anyang	93.392807
2001	1	meishan	55.37125
2001	1	suzhou	52.013668
2001	1	weifang	56.150089
2001	1	xilinguole	25.896088
2001	1	hulunbeier	32.193974
2001	1	hechi	33.083305
2001	1	ningbo	34.674999
2001	1	shijiazhuang	96.114944
2001	1	enshi	57.501404
2001	1	ningde	25.437788
2001	1	zhangzhou	35.371513
2001	1	taizhou	55.360699
2001	1	yancheng	49.896671
2001	1	yuncheng	70.490479
2001	1	qingyuan	45.598404
2001	1	maoming	30.171734
2001	1	yangzhou	59.656128
2001	1	yangquan	69.330673
2001	1	yichun	56.627495
2001	1	hanzhong	58.518887
2001	1	chuxiong	22.46151
2001	1	anshan	83.135872
2001	1	xuzhou	76.168686
2001	1	chaoyang	54.354309
2001	1	beijing	81.129791
2001	1	chengdu	82.169479
2001	1	huanggang	57.543633
2001	1	neijiang	107.01864
2001	1	chongqing	93.278915
2001	1	qiandongnan	30.221523
2001	1	jiaozuo	95.516212
2001	1	huhehaote	61.928875
2001	1	weinan	70.417137
2001	1	lincang	27.932417
2001	1	changsha	57.023792
2001	1	zhangye	54.581974
2001	1	jingmen	74.226593
2001	1	jinzhou	82.920662
2001	1	jiaxing	50.817131
2001	1	haidong	65.299606
2001	1	shangrao	31.611273
2001	1	pingliang	57.434677
2001	1	fuyang	65.348557
2001	1	chengde	46.443069
2001	1	daxinganling	33.946148
2001	1	haerbin	69.316422
2001	1	chaohu	59.222683
2001	1	jilin	64.177132
2001	1	liangshan	25.708002
2001	1	cangzhou	75.67717
2001	1	yibin	88.780968
2001	1	huzhou	54.30727
2001	1	jiujiang	43.586571
2001	1	benxi	65.204086
2001	1	linyi	66.104614
2001	1	changde	60.469513
2001	1	yuulin	47.906944
2001	1	jian	35.963459
2001	1	xiangyang	86.723862
2001	1	yueyang	60.796169
2001	1	jiamusi	31.803961
2001	1	mianyang	66.08683
2001	1	suuzhou	66.62442
2001	1	shenzhen	39.679962
2001	1	guangan	82.454376
2001	1	dezhou	74.334587
2001	1	xinzhou	67.227234
2001	1	fuzhou	29.42911
2001	1	liaocheng	69.116142
2001	1	siping	68.987396
2001	1	dingxi	62.358742
2001	1	ziyang	67.611847
2001	1	nanning	42.378849
2001	1	dalian	69.394455
2001	1	xinyang	88.020065
2001	1	akesu	36.329411
2001	1	yiyang	56.722168
2001	1	chaozhou	44.913078
2001	1	chifeng	34.203094
2001	1	tianjin	85.251472
2001	1	jinan	73.507652
2001	1	baoding	93.303558
2001	1	yulin	36.733528
2001	2	luoyang	87.558594
2001	2	yuulin	44.690449
2001	2	jian	34.053562
2001	2	xuzhou	63.408798
2001	2	fuyang	55.970367
2001	2	maoming	30.343092
2001	2	yancheng	47.959686
2001	2	huzhou	53.207855
2001	2	lianyungang	53.851772
2001	2	qiandongnan	32.551868
2001	2	jilin	44.95195
2001	2	shangrao	30.707123
2001	2	ganzi	26.82979
2001	2	chuxiong	24.382233
2001	2	hanzhong	53.169319
2001	2	mianyang	54.197033
2001	2	siping	55.709858
2001	2	hulunbeier	26.925337
2001	2	lanzhou	56.226486
2001	2	taiizhou	32.315903
2001	2	ganzhou	31.045481
2001	2	suzhou	50.872356
2001	2	tianjin	86.429756
2001	2	bozhou	75.632629
2001	2	huanggang	53.407249
2001	2	qingyuan	40.393555
2001	2	anqing	44.332142
2001	2	pingdingshan	83.968269
2001	2	yangquan	59.639565
2001	2	akesu	35.793396
2001	2	chaozhou	46.482433
2001	2	yangzhou	55.043098
2001	2	yiyang	56.141548
2001	2	yuncheng	60.146782
2001	2	dingxi	57.99332
2001	2	jiamusi	29.149828
2001	2	baoji	77.824814
2001	2	fuzhou	28.851398
2001	2	jingdezhen	45.066566
2001	2	lincang	30.159742
2001	2	jiangmen	43.786087
2001	2	ningbo	34.781097
2001	2	dalian	60.826996
2001	2	hechi	37.738194
2001	2	lishui	36.828926
2001	2	ningde	25.661438
2001	2	chongqing	84.463539
2001	2	guilin	38.738243
2001	2	changde	59.051945
2001	2	chengde	41.763794
2001	2	huainan	53.539921
2001	2	meishan	53.8433
2001	2	jiaxing	50.97348
2001	2	putian	31.033007
2001	2	guangan	74.86338
2001	2	baoshan	29.564741
2001	2	chaoyang	44.024025
2001	2	baoding	88.926247
2001	2	xinyang	72.037033
2001	2	beijing	85.134003
2001	2	yibin	88.198097
2001	2	haidong	62.057346
2001	2	liaocheng	70.518082
2001	2	binzhou	64.930267
2001	2	xilinguole	24.855835
2001	2	nanning	44.173416
2001	2	zhangzhou	35.121861
2001	2	jiujiang	47.811546
2001	2	qingdao	57.271236
2001	2	haerbin	51.618172
2001	2	suqian	55.817406
2001	2	liangshan	27.0019
2001	2	chaohu	55.038437
2001	2	weihai	40.055363
2001	2	linyi	66.199715
2001	2	guangzhou	45.507481
2001	2	zaozhuang	65.002831
2001	2	qiqihaer	31.327972
2001	2	loudi	55.413139
2001	2	weinan	62.039162
2001	2	linfen	55.302929
2001	2	yichun	59.911072
2001	2	chifeng	31.716356
2001	2	shenzhen	42.871456
2001	2	dezhou	79.834442
2001	2	yulin	37.178383
2001	2	shanghai	47.327141
2001	2	jiaozuo	79.307556
2001	2	benxi	56.801384
2001	2	taizhou	50.13876
2001	2	foshan	44.632469
2001	2	shaoyang	52.542313
2001	2	pingliang	56.047394
2001	2	zhoukou	75.167374
2001	2	xiangyang	74.515442
2001	2	anyang	76.696625
2001	2	daxinganling	28.083996
2001	2	kunming	39.674168
2001	2	xinzhou	46.004364
2001	2	jingmen	68.244194
2001	2	nanchang	45.021194
2001	2	yueyang	57.608894
2001	2	changsha	57.362598
2001	2	jixi	28.011106
2001	2	jinan	76.650993
2001	2	puyang	79.274536
2001	2	neijiang	100.24539
2001	2	shijiazhuang	90.029617
2001	2	chengdu	72.431656
2001	2	jinzhou	74.469604
2001	2	lijiang	24.144815
2001	2	suuzhou	58.975693
2001	2	cangzhou	80.476746
2001	2	luan	48.942955
2001	2	hangzhou	57.032982
2001	2	qiannan	32.73814
2001	2	nanchong	94.160538
2001	2	anshan	73.611298
2001	2	huhehaote	49.044697
2001	2	zhengzhou	100.607
2001	2	ziyang	64.165352
2001	2	zhaotong	44.79425
2001	2	weifang	56.525604
2001	2	zhangye	55.519623
2001	2	enshi	50.864273
2001	3	luan	51.719318
2001	3	guilin	37.632923
2001	3	neijiang	86.365555
2001	3	mianyang	46.412018
2001	3	beijing	57.371754
2001	3	shaoyang	40.946915
2001	3	zhoukou	54.415115
2001	3	suqian	52.113754
2001	3	yangzhou	54.900719
2001	3	nanchang	44.695324
2001	3	ningbo	41.074421
2001	3	dingxi	56.986015
2001	3	daxinganling	23.742073
2001	3	qingdao	53.542683
2001	3	benxi	49.848591
2001	3	cangzhou	59.159836
2001	3	taiizhou	36.311703
2001	3	yancheng	49.466515
2001	3	jiamusi	34.487019
2001	3	weinan	52.442036
2001	3	yichun	43.711506
2001	3	jinzhou	55.791748
2001	3	haidong	57.239273
2001	3	putian	35.806862
2001	3	weihai	40.338058
2001	3	yuulin	39.291153
2001	3	zhangzhou	38.204697
2001	3	zhaotong	42.936722
2001	3	shangrao	33.362953
2001	3	zhengzhou	61.20668
2001	3	meishan	54.531765
2001	3	changde	48.270351
2001	3	guangzhou	46.814445
2001	3	luoyang	54.938721
2001	3	xinyang	60.785881
2001	3	enshi	44.271629
2001	3	yuncheng	48.08078
2001	3	hulunbeier	26.522436
2001	3	puyang	53.62109
2001	3	foshan	44.200214
2001	3	lijiang	26.753633
2001	3	huzhou	55.224174
2001	3	hanzhong	54.244648
2001	3	yulin	34.769379
2001	3	siping	36.95681
2001	3	suzhou	52.752701
2001	3	chifeng	27.625954
2001	3	linyi	50.861755
2001	3	yangquan	33.331142
2001	3	linfen	41.68412
2001	3	chaoyang	38.572388
2001	3	jingmen	61.280739
2001	3	weifang	45.866734
2001	3	yibin	65.181763
2001	3	ningde	31.714937
2001	3	loudi	42.777229
2001	3	qiannan	33.664421
2001	3	guangan	58.799431
2001	3	huainan	55.057106
2001	3	yiyang	44.986835
2001	3	jiujiang	41.960434
2001	3	baoji	50.461227
2001	3	shanghai	49.495327
2001	3	shenzhen	42.803043
2001	3	anqing	48.952438
2001	3	chengde	34.948505
2001	3	pingliang	43.521362
2001	3	lishui	41.80051
2001	3	fuzhou	36.299187
2001	3	chuxiong	24.275244
2001	3	jixi	30.67132
2001	3	akesu	79.297035
2001	3	jian	34.449425
2001	3	ganzi	33.644547
2001	3	chengdu	63.067688
2001	3	yueyang	51.118328
2001	3	jinan	54.813206
2001	3	zhangye	54.58028
2001	3	xinzhou	37.333576
2001	3	dalian	52.920078
2001	3	xiangyang	63.394909
2001	3	liangshan	25.582661
2001	3	bozhou	54.636406
2001	3	lanzhou	57.70295
2001	3	huhehaote	39.2803
2001	3	qiandongnan	30.876144
2001	3	binzhou	51.26786
2001	3	baoshan	27.285364
2001	3	chaozhou	46.315063
2001	3	baoding	59.18084
2001	3	qingyuan	40.33152
2001	3	kunming	39.07457
2001	3	chaohu	55.178333
2001	3	ziyang	59.449333
2001	3	jiaozuo	55.074703
2001	3	anshan	62.77668
2001	3	tianjin	62.357632
2001	3	xuzhou	54.287872
2001	3	chongqing	66.650543
2001	3	nanning	38.316994
2001	3	xilinguole	21.138861
2001	3	hechi	35.39761
2001	3	taizhou	52.346111
2001	3	shijiazhuang	51.229195
2001	3	nanchong	63.153397
2001	3	lincang	29.266672
2001	3	anyang	52.699951
2001	3	liaocheng	52.144627
2001	3	maoming	31.982908
2001	3	hangzhou	59.055359
2001	3	jingdezhen	50.106182
2001	3	huanggang	51.809139
2001	3	qiqihaer	36.383965
2001	3	haerbin	34.226982
2001	3	jiaxing	51.647957
2001	3	pingdingshan	56.928196
2001	3	suuzhou	54.300526
2001	3	ganzhou	32.089157
2001	3	jiangmen	41.402111
2001	3	jilin	32.903603
2001	3	changsha	47.731258
2001	3	dezhou	52.298401
2001	3	zaozhuang	52.676315
2001	3	lianyungang	51.027931
2001	3	fuyang	55.323078
2001	4	siping	46.876545
2001	4	suuzhou	46.913906
2001	4	xuzhou	50.138214
2001	4	qiqihaer	41.941078
2001	4	chaozhou	38.061859
2001	4	lincang	31.987715
2001	4	ningbo	33.534218
2001	4	taiizhou	28.674158
2001	4	taizhou	46.970455
2001	4	neijiang	73.602753
2001	4	suqian	47.225697
2001	4	chifeng	32.332901
2001	4	hulunbeier	27.328506
2001	4	baoji	55.999184
2001	4	lanzhou	62.221684
2001	4	yancheng	45.590374
2001	4	jiamusi	32.631214
2001	4	hanzhong	48.963978
2001	4	qingyuan	35.092869
2001	4	weinan	54.90955
2001	4	chengdu	64.311798
2001	4	ningde	27.93475
2001	4	weihai	35.728325
2001	4	pingliang	49.052147
2001	4	nanning	39.133831
2001	4	tianjin	66.910278
2001	4	suzhou	48.316006
2001	4	yiyang	46.839329
2001	4	jixi	28.345343
2001	4	loudi	43.255997
2001	4	zaozhuang	48.671581
2001	4	liangshan	29.431938
2001	4	yangquan	44.516781
2001	4	zhoukou	52.040321
2001	4	yangzhou	50.261726
2001	4	yichun	46.889572
2001	4	yulin	31.403194
2001	4	anqing	41.795513
2001	4	luoyang	59.777008
2001	4	enshi	39.78249
2001	4	zhangzhou	33.04924
2001	4	shijiazhuang	59.77187
2001	4	meishan	52.661919
2001	4	ziyang	58.829487
2001	4	xilinguole	24.213469
2001	4	jiangmen	34.482765
2001	4	linyi	46.580063
2001	4	zhangye	79.233368
2001	4	nanchong	57.845436
2001	4	foshan	37.975941
2001	4	yueyang	51.036808
2001	4	cangzhou	63.511196
2001	4	bozhou	48.614952
2001	4	pingdingshan	62.963284
2001	4	huainan	50.364109
2001	4	fuzhou	30.447542
2001	4	liaocheng	50.613472
2001	4	beijing	61.969685
2001	4	yibin	62.361095
2001	4	putian	32.395027
2001	4	yuncheng	50.357048
2001	4	dalian	55.426338
2001	4	changde	49.24733
2001	4	mianyang	49.699093
2001	4	changsha	50.135956
2001	4	lishui	37.272926
2001	4	anshan	64.471786
2001	4	ganzhou	29.319157
2001	4	linfen	45.997269
2001	4	shenzhen	34.840935
2001	4	hechi	37.246635
2001	4	qingdao	46.194496
2001	4	huhehaote	40.169548
2001	4	chengde	37.180408
2001	4	daxinganling	25.592621
2001	4	binzhou	50.526455
2001	4	shaoyang	40.225838
2001	4	lijiang	25.992735
2001	4	anyang	56.252277
2001	4	baoding	62.81979
2001	4	yuulin	40.256714
2001	4	baoshan	27.220284
2001	4	kunming	40.35894
2001	4	weifang	45.060158
2001	4	jingmen	58.042358
2001	4	jingdezhen	43.803104
2001	4	ganzi	29.642342
2001	4	maoming	24.325562
2001	4	chaoyang	43.825344
2001	4	qiannan	33.816486
2001	4	nanchang	41.709934
2001	4	jian	33.463615
2001	4	xiangyang	60.148441
2001	4	benxi	48.736637
2001	4	dezhou	56.94799
2001	4	dingxi	61.269119
2001	4	jilin	36.395287
2001	4	fuyang	50.807507
2001	4	zhaotong	43.511246
2001	4	akesu	87.185776
2001	4	guangan	54.380478
2001	4	puyang	54.859928
2001	4	xinyang	57.823856
2001	4	haerbin	37.468765
2001	4	xinzhou	39.97657
2001	4	jinan	54.342125
2001	4	luan	47.033188
2001	4	jiaxing	45.083889
2001	4	jiaozuo	61.128857
2001	4	zhengzhou	65.01931
2001	4	lianyungang	46.185806
2001	4	shanghai	41.944141
2001	4	qiandongnan	29.976509
2001	4	guilin	37.012753
2001	4	guangzhou	40.570419
2001	4	chongqing	60.443455
2001	4	huanggang	46.952919
2001	4	huzhou	51.107136
2001	4	jinzhou	64.766853
2001	4	chaohu	50.390644
2001	4	chuxiong	25.660397
2001	4	haidong	63.94088
2001	4	shangrao	31.474499
2001	4	hangzhou	52.788963
2001	4	jiujiang	46.392021
2001	5	zhoukou	53.80228
2001	5	chaohu	55.944202
2001	5	shaoyang	44.045673
2001	5	jiaozuo	52.702019
2001	5	fuyang	54.299023
2001	5	linfen	37.997478
2001	5	jian	36.860886
2001	5	jiujiang	46.579475
2001	5	anshan	46.720192
2001	5	qiandongnan	30.026228
2001	5	nanchong	51.291813
2001	5	yuulin	32.23333
2001	5	akesu	47.33532
2001	5	enshi	36.435516
2001	5	lijiang	24.736988
2001	5	jinzhou	55.415668
2001	5	zaozhuang	56.427643
2001	5	fuzhou	28.806093
2001	5	putian	28.534918
2001	5	suzhou	50.260509
2001	5	ningde	26.26178
2001	5	loudi	45.854523
2001	5	huzhou	53.627159
2001	5	nanchang	47.431225
2001	5	puyang	55.613029
2001	5	nanning	32.122326
2001	5	qiqihaer	35.326385
2001	5	zhengzhou	62.046963
2001	5	jixi	27.745682
2001	5	mianyang	43.607113
2001	5	yulin	29.013874
2001	5	jilin	32.084774
2001	5	huhehaote	32.339508
2001	5	chongqing	52.62318
2001	5	luan	51.046791
2001	5	dingxi	38.205181
2001	5	chengdu	53.790493
2001	5	anqing	49.636726
2001	5	xinyang	52.939812
2001	5	taiizhou	31.45587
2001	5	zhangzhou	27.583967
2001	5	tianjin	61.432117
2001	5	ziyang	52.190235
2001	5	weihai	32.10701
2001	5	maoming	20.930893
2001	5	xuzhou	58.38332
2001	5	haidong	42.847763
2001	5	yangquan	35.474762
2001	5	siping	38.307903
2001	5	yiyang	49.334995
2001	5	baoshan	21.370598
2001	5	shenzhen	29.071604
2001	5	jinan	55.006863
2001	5	hangzhou	53.469307
2001	5	qingdao	48.001427
2001	5	zhangye	41.368847
2001	5	jiangmen	29.904453
2001	5	weifang	49.170612
2001	5	huainan	57.447495
2001	5	pingdingshan	58.922455
2001	5	xinzhou	33.851597
2001	5	guangan	49.242134
2001	5	hechi	31.891329
2001	5	liaocheng	54.458504
2001	5	pingliang	29.904934
2001	5	kunming	29.820511
2001	5	hulunbeier	21.764324
2001	5	yangzhou	57.857128
2001	5	ganzi	28.890089
2001	5	ganzhou	31.217892
2001	5	xiangyang	55.174011
2001	5	chengde	31.915752
2001	5	haerbin	31.132164
2001	5	liangshan	26.52298
2001	5	benxi	37.014713
2001	5	shanghai	40.733868
2001	5	lincang	22.819878
2001	5	cangzhou	60.502274
2001	5	hanzhong	45.718105
2001	5	lanzhou	40.10252
2001	5	ningbo	37.561481
2001	5	dalian	40.254002
2001	5	lishui	37.62735
2001	5	qingyuan	35.351776
2001	5	chuxiong	23.938267
2001	5	lianyungang	53.065804
2001	5	baoding	57.54203
2001	5	zhaotong	36.105297
2001	5	beijing	53.563301
2001	5	chifeng	28.651102
2001	5	yueyang	53.012039
2001	5	suqian	55.347607
2001	5	jiaxing	45.857956
2001	5	linyi	55.039833
2001	5	xilinguole	19.997055
2001	5	neijiang	62.673748
2001	5	jingdezhen	50.486359
2001	5	weinan	41.798698
2001	5	yibin	51.125992
2001	5	baoji	38.330055
2001	5	daxinganling	23.78578
2001	5	changde	51.988091
2001	5	yancheng	51.279037
2001	5	anyang	55.672913
2001	5	foshan	33.866188
2001	5	qiannan	31.524279
2001	5	shijiazhuang	54.764782
2001	5	jiamusi	25.845078
2001	5	yichun	49.193985
2001	5	dezhou	55.360168
2001	5	bozhou	54.938919
2001	5	chaozhou	31.854172
2001	5	meishan	47.465309
2001	5	chaoyang	38.858788
2001	5	changsha	50.640488
2001	5	luoyang	52.404037
2001	5	suuzhou	57.228893
2001	5	jingmen	54.249813
2001	5	huanggang	52.362839
2001	5	binzhou	53.980419
2001	5	guangzhou	37.2728
2001	5	taizhou	53.439758
2001	5	guilin	37.627201
2001	5	yuncheng	39.704765
2001	5	shangrao	34.49865
2001	6	luan	34.64386
2001	6	lincang	16.354521
2001	6	loudi	29.671684
2001	6	meishan	36.618679
2001	6	xuzhou	48.167198
2001	6	baoding	63.812473
2001	6	linfen	38.16917
2001	6	anqing	29.167301
2001	6	jingdezhen	28.355629
2001	6	qiannan	22.769388
2001	6	yangquan	41.503628
2001	6	baoshan	17.143379
2001	6	mianyang	35.175072
2001	6	dalian	38.134365
2001	6	nanchang	29.148006
2001	6	shanghai	24.816244
2001	6	foshan	23.089033
2001	6	qingdao	40.727707
2001	6	pingdingshan	61.184021
2001	6	jinzhou	53.55304
2001	6	puyang	57.413506
2001	6	taizhou	31.520864
2001	6	ningde	16.984274
2001	6	suuzhou	44.471958
2001	6	lijiang	24.765375
2001	6	qiandongnan	23.441025
2001	6	chaoyang	38.447289
2001	6	yuulin	30.18058
2001	6	zhangzhou	19.948305
2001	6	taiizhou	20.907509
2001	6	benxi	36.701614
2001	6	ziyang	41.616852
2001	6	jiangmen	20.515762
2001	6	siping	37.086735
2001	6	shijiazhuang	65.046959
2001	6	yancheng	35.927551
2001	6	nanning	22.182949
2001	6	anshan	48.740433
2001	6	guangzhou	25.029591
2001	6	huzhou	29.626408
2001	6	zhaotong	26.23838
2001	6	yiyang	32.16964
2001	6	shangrao	21.710098
2001	6	chengdu	41.138592
2001	6	ningbo	24.125011
2001	6	xinzhou	34.954643
2001	6	jiaxing	26.132126
2001	6	linyi	44.788212
2001	6	putian	19.751648
2001	6	guilin	25.336239
2001	6	chuxiong	18.485695
2001	6	zaozhuang	45.605549
2001	6	akesu	53.439793
2001	6	zhengzhou	66.689392
2001	6	huainan	39.484585
2001	6	suqian	42.490856
2001	6	bozhou	44.924839
2001	6	nanchong	45.05024
2001	6	chaozhou	21.459391
2001	6	jinan	54.182137
2001	6	neijiang	51.666298
2001	6	shaoyang	28.381811
2001	6	jiaozuo	56.757473
2001	6	lanzhou	36.006489
2001	6	liangshan	22.415886
2001	6	qiqihaer	31.993477
2001	6	zhangye	39.47871
2001	6	kunming	22.008373
2001	6	tianjin	60.719852
2001	6	chongqing	41.999256
2001	6	yichun	32.620331
2001	6	suzhou	28.890478
2001	6	xinyang	45.214153
2001	6	enshi	29.901661
2001	6	jiujiang	31.49008
2001	6	yulin	21.316622
2001	6	fuyang	39.52631
2001	6	qingyuan	26.894154
2001	6	chifeng	28.639803
2001	6	chengde	34.169422
2001	6	haidong	38.945244
2001	6	zhoukou	48.639793
2001	6	beijing	56.813236
2001	6	daxinganling	18.981617
2001	6	chaohu	33.150028
2001	6	changsha	31.860064
2001	6	weinan	41.216698
2001	6	liaocheng	54.740749
2001	6	maoming	15.296762
2001	6	shenzhen	17.669556
2001	6	weihai	32.965046
2001	6	hangzhou	30.996674
2001	6	hechi	22.589531
2001	6	xilinguole	23.648872
2001	6	hanzhong	35.132984
2001	6	cangzhou	59.765617
2001	6	lianyungang	41.621616
2001	6	changde	37.114143
2001	6	yuncheng	39.245049
2001	6	pingliang	26.240444
2001	6	fuzhou	18.661552
2001	6	ganzi	29.943268
2001	6	dezhou	56.167328
2001	6	weifang	44.330692
2001	6	ganzhou	24.590588
2001	6	huhehaote	31.15489
2001	6	jilin	26.97504
2001	6	huanggang	35.005463
2001	6	haerbin	25.066431
2001	6	jixi	26.432718
2001	6	dingxi	32.715305
2001	6	luoyang	53.528599
2001	6	xiangyang	49.49625
2001	6	yibin	42.076324
2001	6	anyang	58.981003
2001	6	lishui	24.666283
2001	6	guangan	38.525574
2001	6	jian	24.826178
2001	6	yangzhou	34.113972
2001	6	jiamusi	26.324856
2001	6	yueyang	32.672684
2001	6	jingmen	43.338284
2001	6	binzhou	49.555588
2001	6	hulunbeier	29.342194
[truncated: 21,752 more rows]
